# Supplementary material for: Utilizing ion leaching effects for achieving high oxygen-evolving performance on hybrid nanocomposite with self-optimized behaviors
Source: Nat Commun. 2020 Jul 6;11:3376. doi: 10.1038/s41467-020-17108-5 (PMC7338502; doi:10.1038/s41467-020-17108-5)
Supplement: Supplementary file 2 — Source Data [file 41467_2020_17108_MOESM2_ESM.xlsx]

## Sheet: Fig.S9
		F
